# Supplementary material for: An Optimized and Cost-Effective RNA Extraction Method for Secondary Metabolite-Enriched Tissues of Norway Spruce (Picea abies)
Source: Plants (Basel). 2024 Jan 28;13(3):389. doi: 10.3390/plants13030389 (PMC10857598; doi:10.3390/plants13030389)
Supplement: Supplementary file 1 [file plants-13-00389-s001.zip]

Archive with 1 entries (1 files):
- plants-2819469-supplementary.pdf
